# Supplementary material for: Monarch butterfly conservation through male germplasm cryopreservation
Source: Sci Rep. 2024 Jun 28;14:14920. doi: 10.1038/s41598-024-65624-x (PMC11213920; doi:10.1038/s41598-024-65624-x)
Supplement: Supplementary file 1 — Supplementary Information. [file 41598_2024_65624_MOESM1_ESM.xlsx]

## Sheet: Sheet1
Sample	Live_Dead	Status	sample	alive	dead
1	1	non_frozen	1	6
1	1	non_frozen	1
1	1	non_frozen	1
1	1	non_frozen	1
1	1	non_frozen	1
1	1	non_frozen	1
1	0	non_frozen	1		1
1	1	non_frozen	2	7
1	1	non_frozen	2
1	1	non_frozen	2
1	1	non_frozen	2
1	1	non_frozen	2
1	1	non_frozen	2
1	1	non_frozen	2
1	0	non_frozen	2		1
1	1	non_frozen	3	3
1	1	non_frozen	3
1	1	non_frozen	3
1	1	non_frozen	4	6
1	1	non_frozen	4
1	1	non_frozen	4
1	1	non_frozen	4
1	1	non_frozen	4
1	1	non_frozen	4
1	1	non_frozen	5	5
1	1	non_frozen	5
1	1	non_frozen	5
1	1	non_frozen	5
1	1	non_frozen	5
2	1	non_frozen	2.1	11
2	1	non_frozen	2.1
2	1	non_frozen	2.1
2	1	non_frozen	2.1
2	1	non_frozen	2.1
2	1	non_frozen	2.1
2	1	non_frozen	2.1
2	1	non_frozen	2.1
2	1	non_frozen	2.1
2	1	non_frozen	2.1
2	1	non_frozen	2.1
2	1	non_frozen	2.2	6
2	1	non_frozen	2.2
2	1	non_frozen	2.2
2	1	non_frozen	2.2
2	1	non_frozen	2.2
2	1	non_frozen	2.2
2	0	non_frozen	2.2		1
2	1	non_frozen	2.3	9
2	1	non_frozen	2.3
2	1	non_frozen	2.3
2	1	non_frozen	2.3
2	1	non_frozen	2.3
2	1	non_frozen	2.3
2	1	non_frozen	2.3
2	1	non_frozen	2.3
2	1	non_frozen	2.3
2	1	non_frozen	2.4	23
2	1	non_frozen	2.4
2	1	non_frozen	2.4
2	1	non_frozen	2.4
2	1	non_frozen	2.4
2	1	non_frozen	2.4
2	1	non_frozen	2.4
2	1	non_frozen	2.4
2	1	non_frozen	2.4
2	1	non_frozen	2.4
2	1	non_frozen	2.4
2	1	non_frozen	2.4
2	1	non_frozen	2.4
2	1	non_frozen	2.4
2	1	non_frozen	2.4
2	1	non_frozen	2.4
2	1	non_frozen	2.4
2	1	non_frozen	2.4
2	1	non_frozen	2.4
2	1	non_frozen	2.4
2	1	non_frozen	2.4
2	1	non_frozen	2.4
2	1	non_frozen	2.4
2	0	non_frozen	2.4		5
2	0	non_frozen	2.4
2	0	non_frozen	2.4
2	0	non_frozen	2.4
2	0	non_frozen	2.4
2	1	non_frozen	2.5	6
2	1	non_frozen	2.5
2	1	non_frozen	2.5
2	1	non_frozen	2.5
2	1	non_frozen	2.5
2	1	non_frozen	2.5
2	0	non_frozen	2.5		1
3	1	non_frozen	3.1	22
3	1	non_frozen	3.1
3	1	non_frozen	3.1
3	1	non_frozen	3.1
3	1	non_frozen	3.1
3	1	non_frozen	3.1
3	1	non_frozen	3.1
3	1	non_frozen	3.1
3	1	non_frozen	3.1
3	1	non_frozen	3.1
3	1	non_frozen	3.1
3	1	non_frozen	3.1
3	1	non_frozen	3.1
3	1	non_frozen	3.1
3	1	non_frozen	3.1
3	1	non_frozen	3.1
3	1	non_frozen	3.1
3	1	non_frozen	3.1
3	1	non_frozen	3.1
3	1	non_frozen	3.1
3	1	non_frozen	3.1
3	1	non_frozen	3.1
3	1	non_frozen	3.2	10
3	1	non_frozen	3.2
3	1	non_frozen	3.2
3	1	non_frozen	3.2
3	1	non_frozen	3.2
3	1	non_frozen	3.2
3	1	non_frozen	3.2
3	1	non_frozen	3.2
3	1	non_frozen	3.2
3	1	non_frozen	3.2
3	1	non_frozen	3.3	22
3	1	non_frozen	3.3
3	1	non_frozen	3.3
3	1	non_frozen	3.3
3	1	non_frozen	3.3
3	1	non_frozen	3.3
3	1	non_frozen	3.3
3	1	non_frozen	3.3
3	1	non_frozen	3.3
3	1	non_frozen	3.3
3	1	non_frozen	3.3
3	1	non_frozen	3.3
3	1	non_frozen	3.3
3	1	non_frozen	3.3
3	1	non_frozen	3.3
3	1	non_frozen	3.3
3	1	non_frozen	3.3
3	1	non_frozen	3.3
3	1	non_frozen	3.3
3	1	non_frozen	3.3
3	1	non_frozen	3.3
3	1	non_frozen	3.3
3	0	non_frozen	3.4		2
3	0	non_frozen	3.4
3	1	non_frozen	3.4	12
3	1	non_frozen	3.4
3	1	non_frozen	3.4
3	1	non_frozen	3.4
3	1	non_frozen	3.4
3	1	non_frozen	3.4
3	1	non_frozen	3.4
3	1	non_frozen	3.4
3	1	non_frozen	3.4
3	1	non_frozen	3.4
3	1	non_frozen	3.4
3	1	non_frozen	3.4
3	1	non_frozen	3.5	20
3	1	non_frozen	3.5
3	1	non_frozen	3.5
3	1	non_frozen	3.5
3	1	non_frozen	3.5
3	1	non_frozen	3.5
3	1	non_frozen	3.5
3	1	non_frozen	3.5
3	1	non_frozen	3.5
3	1	non_frozen	3.5
3	1	non_frozen	3.5
3	1	non_frozen	3.5
3	1	non_frozen	3.5
3	1	non_frozen	3.5
3	1	non_frozen	3.5
3	1	non_frozen	3.5
3	1	non_frozen	3.5
3	1	non_frozen	3.5
3	1	non_frozen	3.5
3	1	non_frozen	3.5
2d	1	frozen	2d.1	5
2d	1	frozen	2d.1
2d	1	frozen	2d.1
2d	1	frozen	2d.1
2d	1	frozen	2d.1
2d	0	frozen	2d.1		1
2d	1	frozen	2d.2	4
2d	1	frozen	2d.2
2d	1	frozen	2d.2
2d	1	frozen	2d.2
2d	0	frozen	2d.2		1
2d	1	frozen	2d.3	15
2d	1	frozen	2d.3
2d	1	frozen	2d.3
2d	1	frozen	2d.3
2d	1	frozen	2d.3
2d	1	frozen	2d.3
2d	1	frozen	2d.3
2d	1	frozen	2d.3
2d	1	frozen	2d.3
2d	1	frozen	2d.3
2d	1	frozen	2d.3
2d	1	frozen	2d.3
2d	1	frozen	2d.3
2d	1	frozen	2d.3
2d	1	frozen	2d.3
2d	0	frozen	2d.3		1
2d	1	frozen	2d.4	5
2d	1	frozen	2d.4
2d	1	frozen	2d.4
2d	1	frozen	2d.4
2d	1	frozen	2d.4
2d	0	frozen	2d.4		1
2d	1	frozen	2d.5	4
2d	1	frozen	2d.5
2d	1	frozen	2d.5
2d	1	frozen	2d.5
3c	1	frozen	3c.1	5
3c	1	frozen	3c.1
3c	1	frozen	3c.1
3c	1	frozen	3c.1
3c	1	frozen	3c.1
3c	1	frozen	3c.2	10
3c	1	frozen	3c.2
3c	1	frozen	3c.2
3c	1	frozen	3c.2
3c	1	frozen	3c.2
3c	1	frozen	3c.2
3c	1	frozen	3c.2
3c	1	frozen	3c.2
3c	1	frozen	3c.2
3c	1	frozen	3c.2
3c	0	frozen	3c.2			1
3c	1	frozen	3c.3	6
3c	1	frozen	3c.3
3c	1	frozen	3c.3
3c	1	frozen	3c.3
3c	1	frozen	3c.3
3c	1	frozen	3c.3
3c	1	frozen	3c.4	8
3c	1	frozen	3c.4
3c	1	frozen	3c.4
3c	1	frozen	3c.4
3c	1	frozen	3c.4
3c	1	frozen	3c.4
3c	1	frozen	3c.4
3c	1	frozen	3c.4
3c	1	frozen	3c.5	13
3c	1	frozen	3c.5
3c	1	frozen	3c.5
3c	1	frozen	3c.5
3c	1	frozen	3c.5
3c	1	frozen	3c.5
3c	1	frozen	3c.5
3c	1	frozen	3c.5
3c	1	frozen	3c.5
3c	1	frozen	3c.5
3c	1	frozen	3c.5
3c	1	frozen	3c.5
3c	1	frozen	3c.5
3c	0	frozen	3c.5		1
4c	1	frozen	4c.1	6
4c	1	frozen	4c.1
4c	1	frozen	4c.1
4c	1	frozen	4c.1
4c	1	frozen	4c.1
4c	1	frozen	4c.1
4c	0	frozen	4c.1		1
4c	1	frozen	4c.2	8
4c	1	frozen	4c.2
4c	1	frozen	4c.2
4c	1	frozen	4c.2
4c	1	frozen	4c.2
4c	1	frozen	4c.2
4c	1	frozen	4c.2
4c	1	frozen	4c.2
4c	0	frozen	4c.2		1
4c	1	frozen	4c.3	9
4c	1	frozen	4c.3
4c	1	frozen	4c.3
4c	1	frozen	4c.3
4c	1	frozen	4c.3
4c	1	frozen	4c.3
4c	1	frozen	4c.3
4c	1	frozen	4c.3
4c	1	frozen	4c.3
4c	1	frozen	4c.4	5
4c	1	frozen	4c.4
4c	1	frozen	4c.4
4c	1	frozen	4c.4
4c	1	frozen	4c.4
4c	1	frozen	4c.5	6
4c	1	frozen	4c.5
4c	1	frozen	4c.5
4c	1	frozen	4c.5
4c	1	frozen	4c.5
4c	1	frozen	4c.5
